# Supplementary material for: Seroprevalence of Equine Herpesvirus 1 (EHV-1) and Equine Herpesvirus 4 (EHV-4) in the Northern Moroccan Horse Populations
Source: Animals (Basel). 2021 Sep 29;11(10):2851. doi: 10.3390/ani11102851 (PMC8532652; doi:10.3390/ani11102851)
Supplement: Supplementary file 1 [file animals-11-02851-s001.zip]

Archive with 2 entries (2 files):
- Data S1.xlsx
- Data S2.xlsx
