# Supplementary material for: Seroprevalence of Equine Herpesvirus 1 (EHV-1) and Equine Herpesvirus 4 (EHV-4) in the Northern Moroccan Horse Populations
Source: Animals (Basel). 2021 Sep 29;11(10):2851. doi: 10.3390/ani11102851 (PMC8532652; doi:10.3390/ani11102851)
Supplement: Supplementary file 1 [file animals-11-02851-s001.zip › Data S1.xlsx]

## Sheet: Feuil1
Vaccine_Status	Region_groups	Region	Animal_code	Sex	Group_Age	Age	Results_EHV 1	Results_EHV4	EHV 1	EHV4
unvaccinated	2	Oujda	46	M	2	9	N	P	-0.001	1.073
unvaccinated	2	Oujda	61	M	2	9	N	P	0.009	1.667
unvaccinated	2	Oujda	66	M	2	10	N	P	-0.006	1.444
unvaccinated	2	Oujda	69	M	2	10	N	P	0.011	1.61
unvaccinated	2	Oujda	73	F	1	4	N	P	-0.004	1.287
unvaccinated	2	Oujda	16	M	2	9	N	P	0.064	1.591
unvaccinated	2	Oujda	21	F	2	9	P	P	0.348	1.576
unvaccinated	2	Oujda	39	F	3	30	N	P	0.008	1.468
unvaccinated	2	Oujda	50	M	2	9	N	P	-0.017	1.33
unvaccinated	2	Oujda	62	F	3	13	N	P	0.166	0.692
unvaccinated	2	Oujda	43	F	1	5	N	P	-0.008	1.921
unvaccinated	2	Oujda	70	M	2	8	N	P	-0.282	1.042
unvaccinated	2	Oujda	74	F	1	4	N	P	0.002	1.907
unvaccinated	2	Oujda	18	M	1	4	N	P	0.079	1.763
unvaccinated	2	Oujda	24	F	2	9	N	P	0.027	1.344
unvaccinated	2	Oujda	40	F	1	6	N	P	0.014	1.774
unvaccinated	2	Oujda	51	F	1	2	N	P	0.016	1.323
unvaccinated	2	Oujda	63	F	2	7	N	P	0.013	1.461
unvaccinated	2	Oujda	67	F	2	8	N	P	-0.022	1.585
unvaccinated	2	Oujda	71	F	2	9	N	P	0.005	1.803
unvaccinated	2	Oujda	76	M	1	2	N	P	0.007	2.012
unvaccinated	2	Oujda	20	M	1	4	N	P	0.044	1.546
unvaccinated	2	Oujda	28	F	2	9	N	P	-0.004	0.802
unvaccinated	2	Oujda	41	F	2	7	N	P	-0.03	1.672
unvaccinated	2	Oujda	59	M	3	11	N	P	-0.05	1.589
unvaccinated	2	Oujda	65 P	M	3	15	P	P	0.22	1.831
unvaccinated	2	Oujda	68	F	2	7	N	P	-0.028	1.579
unvaccinated	2	Oujda	72	M	2	9	N	P	-0.023	1.757
unvaccinated	2	Oujda	64	F	2	10	P	P	0.496	1.61
unvaccinated	2	Oujda	75	M	2	8	N	P	0.154	1.986
unvaccinated	2	Oujda	60	F	1	4	N	P	0.182	1.778
unvaccinated	2	Oujda	28	M	1	1	N	P	-0.01	2.062
unvaccinated	1	Meknas	60	F	1	4	N	P	-0.007	-1.703
unvaccinated	1	Meknas	69	F	1	3	N	P	-0.007	1.696
unvaccinated	1	Meknas	110	M	1	4	N	P	0.094	1.54
unvaccinated	1	Meknas	224	M	2	9	N	P	0.001	0.894
unvaccinated	1	Meknas	235	M	3	11	N	P	0.003	1.712
unvaccinated	1	Meknas	34	M	1	3	P	P	0.263	1.607
unvaccinated	1	Meknas	48	M	1	2	N	P	0.024	2.267
unvaccinated	1	Meknas	62	F	1	3	N	P	-0.022	2.06
unvaccinated	1	Meknas	70	M	1	4	N	P	-0.01	1.63
unvaccinated	1	Meknas	115	M	1	4	N	P	0.024	1.956
unvaccinated	1	Meknas	225	M	2	7	N	P	-0.009	1.687
unvaccinated	1	Meknas	236	M	1	4	N	P	0.022	1.273
unvaccinated	1	Meknas	43	F	1	3	N	P	0.036	1.695
unvaccinated	1	Meknas	49	M	1	4	N	P	-0.005	1.955
unvaccinated	1	Meknas	63	F	1	4	N	P	0.01	1.177
unvaccinated	1	Meknas	77	M	3	15	N	P	0.034	1.836
unvaccinated	1	Meknas	219	M	3	15	N	P	-0.023	1.957
unvaccinated	1	Meknas	229	M	2	8	N	P	1.911	1.972
unvaccinated	1	Meknas	240	M	1	3	N	P	-0.009	1.931
unvaccinated	1	Meknas	44	F	1	3	N	P	0.016	1.896
unvaccinated	1	Meknas	59	F	1	3	P	P	0.418	2.059
unvaccinated	1	Meknas	65	F	1	3	N	P	-0.03	1.951
unvaccinated	1	Meknas	109	M	1	4	N	P	0.009	1.888
unvaccinated	1	Meknas	220	M	2	7	N	P	0.032	1.889
unvaccinated	1	Meknas	230	M	2	9	N	P	0.001	1.801
unvaccinated	1	Meknas	16	M	1	2	N	P	0.005	0.748
unvaccinated	1	Meknas	39	M	1	2	N	P	0.001	1.736
unvaccinated	1	Meknas	72	M	1	3	N	P	-0.004	0.811
unvaccinated	1	Meknas	66	F	1	2	N	P	-0.008	1.873
unvaccinated	1	Meknas	81	F	1	3	N	P	-0.001	0.598
unvaccinated	1	Meknas	40	M	1	2	N	P	0.083	1.723
unvaccinated	1	Meknas	51	M	1	1	N	P	0.005	1.787
unvaccinated	1	Meknas	71 P	M	1	3	N	P	0.005	1.301
unvaccinated	1	Meknas	209	M	1	3	N	P	-0.004	1.536
unvaccinated	2	Marrakech	325	M	2	7	N	P	0.001	1.58
unvaccinated	2	Marrakech	330	M	1	6	N	P	0.066	1.793
unvaccinated	2	Marrakech	344	M	1	5	N	P	0.013	1.151
unvaccinated	2	Marrakech	347	M	1	6	N	P	-0.011	1.991
unvaccinated	2	Marrakech	352	M	1	5	N	P	0.007	1.765
unvaccinated	2	Marrakech	32	F	2	8	N	P	-0.011	1.793
unvaccinated	2	Marrakech	327	M	2	7	N	P	0.011	1.743
unvaccinated	2	Marrakech	331	M	1	5	N	P	-0.004	1.793
unvaccinated	2	Marrakech	345	F	1	6	N	P	0.003	1.108
unvaccinated	2	Marrakech	348	M	1	5	N	P	-0.002	1.368
unvaccinated	2	Marrakech	353	F	1	5	N	P	0.002	1.447
unvaccinated	2	Marrakech	309	F	2	8	N	P	0.003	1.044
unvaccinated	2	Marrakech	328	M	2	7	N	P	0.02	1.045
unvaccinated	2	Marrakech	342	M	1	5	N	P	0.001	1.648
unvaccinated	2	Marrakech	345	F	2	7	N	P	-0.005	1.781
unvaccinated	2	Marrakech	349	M	1	5	N	P	-0.006	1.565
unvaccinated	2	Marrakech	386	F	1	5	N	P	-0.005	0.218
unvaccinated	2	Marrakech	324	M	2	7	N	P	-0.004	1.632
unvaccinated	2	Marrakech	329	M	2	7	N	P	-0.004	1.712
unvaccinated	2	Marrakech	343	M	1	4	N	P	0	2.034
unvaccinated	2	Marrakech	350	M	2	9	N	P	0.005	1.827
unvaccinated	2	Marrakech	351	M	1	6	N	P	0.004	1.236
unvaccinated	2	Marrakech	372	M	2	9	N	P	-0.003	1.829
unvaccinated	2	Marrakech	402	M	1	6	N	P	-0.009	0.422
unvaccinated	2	Marrakech	392	M	1	6	N	P	0.08	1.301
unvaccinated	2	Marrakech	381	M	1	6	N	P	0.063	1.369
unvaccinated	2	Marrakech	397	M	1	6	N	P	0.001	2.034
unvaccinated	2	Marrakech	365	M	1	6	N	P	0.008	1.828
unvaccinated	2	Marrakech	396	M	2	7	N	P	0.017	1.58
unvaccinated	2	Marrakech	383	M	2	7	N	P	0.003	1.488
unvaccinated	2	Marrakech	336	M	3	16	N	P	-0.012	1.753
unvaccinated	2	Marrakech	399	M	2	7	N	P	-0.029	1.789
unvaccinated	2	Marrakech	369	M	2	9	N	P	0.006	2.01
unvaccinated	2	Marrakech	370	M	2	9	N	P	0.007	1.743
unvaccinated	2	Marrakech	367	M	2	9	P	P	0.522	1.463
unvaccinated	2	Marrakech	398	M	2	7	N	P	-0.003	1.835
unvaccinated	2	Marrakech	385	M	2	9	N	P	0.003	2.335
unvaccinated	2	Marrakech	368	M	2	9	N	P	0.082	1.12
unvaccinated	2	Marrakech	400	M	2	9	N	P	-0.006	2.335
unvaccinated	2	Marrakech	389	M	2	7	N	P	0.004	1.769
unvaccinated	2	Marrakech	379	M	2	9	N	P	-0.002	2.095
unvaccinated	2	Marrakech	387	M	2	7	N	P	-0.002	1.76
unvaccinated	2	Marrakech	371	M	2	9	N	P	0.003	1.707
unvaccinated	2	Marrakech	388	M	2	7	N	P	0.026	1.536
unvaccinated	2	Marrakech	395	M	1	6	P	P	0.841	-0.169
unvaccinated	2	Marrakech	374	M	2	7	N	P	0.001	1.707
unvaccinated	2	Marrakech	366	M	2	7	N	P	-0.004	1.789
unvaccinated	2	Marrakech	384	M	2	7	N	P	0.001	1.369
unvaccinated	2	Marrakech	373	M	2	7	N	P	0.042	1.772
unvaccinated	2	Marrakech	382	M	2	7	N	P	0	1.041
unvaccinated	2	Marrakech	375	M	2	7	N	P	0.005	1.647
unvaccinated	2	Marrakech	401	M	2	7	P	P	0.948	0.896
unvaccinated	2	Marrakech	376	M	2	9	N	P	0.028	1.289
unvaccinated	2	Marrakech	363	M	2	8	P	P	1.418	1.549
unvaccinated	2	Marrakech	333	M	2	10	N	P	0.055	1.226
unvaccinated	2	Marrakech	334	M	3	18	P	P	0.488	1.074
unvaccinated	2	Marrakech	358	F	2	7	N	P	-0.018	1.424
unvaccinated	2	Marrakech	377	M	2	9	N	P	-0.004	1.379
unvaccinated	2	Marrakech	393	M	2	7	N	P	-0.013	1.521
unvaccinated	2	Marrakech	356	M	2	9	P	P	0.194	1.625
unvaccinated	2	Marrakech	394	M	2	7	N	P	0.018	1.269
unvaccinated	2	Marrakech	380	M	2	7	N	P	-0.001	1.173
unvaccinated	2	Marrakech	360	M	1	6	N	P	0.053	1.357
unvaccinated	2	Marrakech	391	M	1	6	N	P	0	1.155
unvaccinated	2	Marrakech	361 !P	M	3	12	P	P	0.127	1.299
unvaccinated	2	Marrakech	357	F	3	14	N	P	0.004	1.582
unvaccinated	2	Marrakech	378	M	2	9	N	P	0.02	1.212
unvaccinated	2	Marrakech	390	M	1	6	P	P	0.26	1.48
unvaccinated	2	Marrakech	359	F	1	2	N	P	-0.016	1.385
unvaccinated	2	Marrakech	354	M	1	4	N	P	0.066	0.859
unvaccinated	2	Marrakech	362	M	3	14	P	P	0.682	1.283
unvaccinated	2	Marrakech	335	M	3	15	N	P	-0.012	1.455
unvaccinated	2	Marrakech	355	M	2	8	N	P	-0.032	1.256
unvaccinated	2	Marrakech	364	M	2	9	N	P	0.057	1.542
unvaccinated	1	El jadida	J42	M	1	6	N	P	0.038	1.698
unvaccinated	1	El jadida	J48	M	3	18	N	P	-0.021	1.243
unvaccinated	1	El jadida	J44	F	1	6	P	P	0.602	1.276
unvaccinated	1	El jadida	J47	M	1	6	N	P	0.027	1.434
unvaccinated	1	El jadida	J51	F	3	16	P	P	0.25	1.572
unvaccinated	1	El jadida	J54	M	1	4	N	P	0.025	1.291
unvaccinated	1	El jadida	J38	F	2	8	P	P	0.387	1.486
unvaccinated	1	El jadida	3	F	3	17	N	P	-0.015	1.381
unvaccinated	1	El jadida	41	M	3	13	N	P	-0.004	1.485
unvaccinated	1	El jadida	56	M	1	4	P	P	1.237	1.29
unvaccinated	1	El jadida	40	F	1	6	P	P	0.264	1.322
unvaccinated	1	El jadida	4	F	3	12	P	P	0.334	1.898
unvaccinated	1	El jadida	39	F	1	3	N	P	0.077	1.513
unvaccinated	1	El jadida	45	F	2	8	N	P	-0.007	1.419
unvaccinated	1	El jadida	1	F	2	8	N	P	0.097	1.405
unvaccinated	1	El jadida	5	F	3	12	N	P	-0.009	1.34
unvaccinated	1	El jadida	J43	F	1	5	N	P	0.025	1.831
unvaccinated	1	El jadida	J49	F	1	6	N	P	-0.035	0.363
unvaccinated	1	El jadida	Sp casa 2	F	3	18	N	P	0.066	1.158
unvaccinated	1	El jadida	M241	M	1	6	N	P	0.019	1.298
unvaccinated	1	El jadida	109	M	1	4	N	P	0.01	1.672
unvaccinated	1	El jadida	111	M	3	20	N	P	0.007	1.751
unvaccinated	1	El jadida	115	M	3	22	P	P	0.36	1.405
Vaccine_Status	Region_groups	Region	Animal_code	Sex	Group_Age	Age	Race	Main_activity	Results_EHV 1	Results_EHV4	Vaccination_Freq	Frequency_Categories	Days_from_last_vaccination	Days from last vaccination_Categories
vaccinated	2	Oujda	90 N	F	2	7	N	P	0.134	1.622	4	3	300	3
vaccinated	2	Oujda	89	M	1	5	P	P	0.575	1.08	2	1	30	1
vaccinated	2	Oujda	99	F	3	18	N	P	0.018	1.439	3	2	330	3
vaccinated	2	Oujda	2	F	2	10	P	P	0.452	1.813	3	2	19	1
vaccinated	2	Oujda	78	F	2	7	P	P	0.318	1.82	2	1	8	1
vaccinated	2	Oujda	84	F	2	7	N	P	0.16	1.029	3	2	120	2
vaccinated	2	Oujda	103	F	2	7	N	P	-0.017	1.241	5	3	365	3
vaccinated	2	Oujda	53	F	2	7	N	P	-0.034	0.863	2	1	330	3
vaccinated	2	Oujda	44	F	2	10	N	P	-0.033	1.218	4	3	120	2
vaccinated	2	Oujda	80	F	1	5	N	P	0.018	1.181	3	2	300	3
vaccinated	2	Oujda	93	F	2	9	N	P	-0.012	1.183	4	3	270	3
vaccinated	2	Oujda	85	F	1	5	N	P	-0.031	1.256	3	2	150	2
vaccinated	2	Oujda	10	F	1	5	N	P	-0.002	1.741	3	2	240	3
vaccinated	2	Oujda	48	F	1	6	P	P	0.308	1.068	2	1	60	1
vaccinated	2	Oujda	94	F	2	9	N	P	0.013	1.422	3	2	330	3
vaccinated	2	Oujda	91	F	3	12	N	P	-0.022	1.088	3	2	360	3
vaccinated	2	Oujda	54	F	1	6	N	P	0.01	1.31	3	2	180	2
vaccinated	2	Oujda	104	M	2	8	N	P	0.079	1.322	5	3	90	1
vaccinated	2	Oujda	81	F	1	5	N	P	0.029	1.558	2	1	8	1
vaccinated	2	Oujda	101	M	1	4	N	P	0.023	1.484	2	1	7	1
vaccinated	2	Oujda	56 P	F	2	10	P	P	0.185	1.603	3	2	120	2
vaccinated	2	Oujda	55	F	2	9	N	P	-0.047	1.535	4	3	360	3
vaccinated	2	Oujda	82 N	F	2	10	N	P	0.183	1.457	3	2	180	2
vaccinated	2	Oujda	106 N	M	3	23	N	P	0.168	1.328	6	3	360	3
vaccinated	2	Oujda	96	F	2	7	N	P	-0.003	1.74	3	2	330	3
vaccinated	2	Oujda	87	M	1	5	P	P	0.3	1.367	4	3	34	1
vaccinated	2	Oujda	88	F	1	5	N	P	0.027	1.605	5	3	6	1
vaccinated	2	Oujda	77	M	1	4	P	P	0.492	0.617	2	1	21	1
vaccinated	2	Oujda	29	M	2	7	N	P	0.016	1.704	3	2	330	3
vaccinated	2	Oujda	19	M	1	4	N	P	0.016	1.477	3	2	360	3
vaccinated	2	Oujda	4	F	2	10	N	P	0.1	1.37	3	2	240	3
vaccinated	2	Oujda	95	F	1	4	N	P	-0.018	1.625	6	3	120	2
vaccinated	2	Oujda	22 N	M	1	4	N	P	0.174	1.651	3	2	160	2
vaccinated	2	Oujda	3	F	2	9	N	P	0.039	1.835	3	2	330	3
vaccinated	2	Oujda	14	F	1	6	N	P	0.039	1.645	3	2	60	1
vaccinated	2	Oujda	17	M	1	4	N	P	-0.031	1.513	2	1	60	1
vaccinated	2	Oujda	83	F	2	10	N	P	0.038	0.166	2	1	30	1
vaccinated	2	Oujda	102	F	1	4	N	P	-0.026	0.713	2	1	60	1
vaccinated	2	Oujda	23 P	M	1	4	P	P	0.144	1.69	4	3	280	3
vaccinated	2	Oujda	7	F	3	16	N	P	0.043	1.671	2	1	362	3
vaccinated	2	Oujda	5	F	2	9	P	P	0.244	1.065	2	1	362	3
vaccinated	2	Oujda	79	F	1	5	N	P	-0.02	1.16	3	2	160	2
vaccinated	2	Oujda	100 D	F	2	8	N	P	0.173	1.375	5	3	90	1
vaccinated	2	Oujda	86	F	1	4	N	P	0.012	0.785	2	1	8	1
vaccinated	2	Oujda	6 D	F	1	6	N	P	0.128	0.909	4	3	210	3
vaccinated	2	Oujda	92	F	1	5	N	P	-0.023	0.058	3	2	360	3
vaccinated	2	Oujda	15	F	2	8	N	P	0.021	1.293	2	1	60	1
vaccinated	2	Oujda	98	F	2	7	N	P	-0.017	1.398	3	2	360	3
vaccinated	1	Meknas	M 215	M	3	16	N	P	0.04	1.23	4	3	53	1
vaccinated	1	Meknas	227	M	3	11	P	P	0.449	1.296	2	1	210	3
vaccinated	1	Meknas	238 P	F	1	5	P	P	0.444	1.541	3	2	210	3
vaccinated	1	Meknas	107 P	M	3	18	N	P	-0.001	0.961	4	3	30	1
vaccinated	1	Meknas	7	F	2	8	N	P	0.01	1.236	4	3	7	1
vaccinated	1	Meknas	228	M	2	8	N	P	0.014	1.496	2	1	60	1
vaccinated	1	Meknas	114	M	3	14	N	P	0.088	1.434	4	3	53	1
vaccinated	1	Meknas	113	M	1	4	P	P	0.202	1.521	4	3	53	1
vaccinated	1	Meknas	114	M	2	8	N	P	0.027	1.168	4	3	53	1
vaccinated	1	Meknas	234	M	2	8	N	P	0.008	1.598	3	2	120	2
vaccinated	1	Meknas	99	M	2	8	N	P	0.01	1.381	4	3	53	1
vaccinated	1	Meknas	231	M	1	4	N	P	-0.057	0.93	2	1	210	3
vaccinated	1	Meknas	103	M	2	7	N	P	0.002	1.054	4	3	30	1
vaccinated	1	Meknas	119	M	3	20	N	P	-0.011	1.48	4	3	53	1
vaccinated	1	Meknas	6	F	2	9	P	P	0.215	1.283	3	2	150	2
vaccinated	1	Meknas	226	M	2	10	N	P	-0.017	1.076	2	1	60	1
vaccinated	1	Meknas	242	M	1	5	P	P	0.844	1.594	3	2	53	1
vaccinated	1	Meknas	237	M	2	9	N	P	0.042	1.781	6	3	150	2
vaccinated	1	Meknas	105	M	1	5	P	P	0.913	1.496	4	3	53	1
vaccinated	1	Meknas	106	M	2	8	P	P	0.65	1.499	4	3	53	1
vaccinated	1	Meknas	1	F	1	3	P	P	0.399	1.295	2	1	53	1
vaccinated	1	Meknas	5	F	2	7	N	P	0.033	1.544	3	2	150	2
vaccinated	1	Meknas	3	F	3	12	N	P	0.053	0.215	4	3	150	2
vaccinated	1	Meknas	112	M	1	6	P	P	0.447	1.353	4	3	51	1
vaccinated	1	Meknas	2	F	1	6	N	P	0.052	1.091	3	2	150	2
vaccinated	1	Meknas	104	M	1	3	N	P	0.031	1.722	4	3	53	1
vaccinated	1	Meknas	56	F	1	6	P	P	0.278	1.744	3	2	150	2
vaccinated	1	Meknas	32	F	1	6	N	P	0.095	1.613	3	2	60	1
vaccinated	1	Meknas	45	F	3	11	N	P	0.078	1.711	3	2	150	2
vaccinated	1	Meknas	35	F	1	3	N	P	-0.018	1.553	3	2	83	1
vaccinated	1	Meknas	55 D	F	2	10	N	P	0.161	1.677	2	1	60	1
vaccinated	1	Meknas	13	F	2	9	N	P	0.016	1.38	3	2	74	1
vaccinated	1	Meknas	27	F	3	14	N	P	0.048	1.802	3	2	74	1
vaccinated	1	Meknas	22 D	F	3	11	N	P	0.118	1.562	3	2	74	1
vaccinated	1	Meknas	23 N	F	2	7	N	P	0.192	1.626	3	2	74	1
vaccinated	1	Meknas	52 P	F	1	3	P	P	0.204	1.684	3	2	74	1
vaccinated	1	Meknas	26	F	2	9	P	P	0.326	1.61	2	1	106	2
vaccinated	1	Meknas	19	F	1	6	P	P	0.385	1.569	3	2	106	2
vaccinated	1	Meknas	29	F	1	4	N	P	0.072	1.718	3	2	106	2
vaccinated	1	Meknas	25	F	3	13	N	P	0.006	1.565	3	2	106	2
vaccinated	1	Meknas	41	F	2	8	N	P	0.036	1.935	3	2	106	2
vaccinated	1	Meknas	50	F	1	5	P	P	0.361	1.545	3	2	106	2
vaccinated	1	Meknas	15	F	1	4	P	P	0.258	1.588	3	2	106	2
vaccinated	1	Meknas	68	F	1	3	N	P	0.154	1.509	2	1	13	1
vaccinated	1	Meknas	9	F	2	10	N	P	0.208	1.764	3	2	74	1
vaccinated	1	Meknas	20 D	F	1	5	N	P	0.175	1.558	3	2	74	1
vaccinated	1	Meknas	8 N	F	2	9	N	P	0.153	1.593	3	2	74	1
vaccinated	1	Meknas	37	F	2	9	N	P	-0.022	1.454	3	2	74	1
vaccinated	1	Meknas	53 D	F	2	9	N	P	0.13	1.126	2	1	106	2
vaccinated	1	Meknas	36 D	F	3	20	N	P	0.197	1.777	3	2	74	1
vaccinated	1	Meknas	57	F	1	4	P	P	0.442	1.958	2	1	7	1
vaccinated	1	Meknas	17	F	2	9	N	P	0.028	1.637	3	2	180	2
vaccinated	1	Meknas	12	F	2	9	N	P	0.061	1.576	2	1	60	1
vaccinated	1	Meknas	58	F	1	5	N	P	-0.005	1.49	3	2	210	3
vaccinated	1	Meknas	10	F	1	5	N	P	0.027	1.619	3	2	66	1
vaccinated	1	Meknas	18	F	2	10	N	P	-0.037	1.634	2	1	180	2
vaccinated	1	Meknas	30	F	2	7	N	P	-0.011	1.84	3	2	180	2
vaccinated	1	Meknas	64	F	1	2	N	P	-0.005	1.511	2	1	60	1
vaccinated	1	Meknas	11	F	2	10	N	P	-0.029	1.53	4	3	60	1
vaccinated	1	Meknas	21	F	1	5	N	P	-0.027	1.763	3	2	60	1
vaccinated	1	Meknas	38	F	1	3	N	P	0.005	1.737	3	2	150	2
vaccinated	1	Meknas	67	F	1	3	N	P	-0.031	1.333	3	2	160	2
vaccinated	1	Meknas	14	F	1	3	N	P	0.034	1.691	3	2	60	1
vaccinated	1	Meknas	24	F	1	4	N	P	-0.032	1.245	3	2	60	1
vaccinated	1	Meknas	46	F	1	5	N	P	0.012	1.62	3	2	180	2
vaccinated	1	El jadida	66	F	3	15	N	P	0.049	1.392	3	2	140	2
vaccinated	1	El jadida	36	F	1	5	P	P	0.345	1.478	3	2	240	3
vaccinated	1	El jadida	87	F	2	9	N	P	0.099	1.409	2	1	60	1
vaccinated	1	El jadida	69	F	1	5	N	P	-0.023	1.403	3	2	130	2
vaccinated	1	El jadida	J4	F	3	12	N	P	0.038	0.964	3	2	180	2
vaccinated	1	El jadida	J73	F	2	7	P	P	0	1.63	2	1	60	1
vaccinated	1	El jadida	J83	F	2	10	P	P	0.262	1.333	2	1	60	1
vaccinated	1	El jadida	96	F	2	9	N	P	0.214	1.312	5	3	180	2
vaccinated	1	El jadida	75	F	1	4	P	P	-0.041	1.372	2	1	60	1
vaccinated	1	El jadida	7	F	2	8	N	P	0.544	1.422	3	2	240	3
vaccinated	1	El jadida	92	F	2	7	N	P	0.082	1.261	2	1	30	1
vaccinated	1	El jadida	86	F	1	4	N	P	-0.035	1.354	2	1	60	1
vaccinated	1	El jadida	101	F	1	6	N	P	0.048	1.387	2	1	270	3
vaccinated	1	El jadida	21	F	3	18	N	P	0.057	1.568	3	2	210	3
vaccinated	1	El jadida	68	F	3	14	N	P	0.084	1.257	3	2	240	3
vaccinated	1	El jadida	34	F	3	11	N	P	-0.24	0.646	3	2	240	3
vaccinated	1	El jadida	91	F	3	12	N	P	-0.296	1.263	2	1	60	1
vaccinated	1	El jadida	103	F	3	11	N	P	-0.325	1.527	2	1	60	1
vaccinated	1	El jadida	89	F	1	5	N	P	0.068	1.959	2	1	60	1
vaccinated	1	El jadida	26	F	1	4	N	P	0.021	1.267	3	2	210	3
vaccinated	1	El jadida	93	F	2	7	N	P	0.04	1.767	2	1	60	1
vaccinated	1	El jadida	28	F	3	14	P	P	-0.055	1.577	3	2	270	3
vaccinated	1	El jadida	35	F	1	6	N	P	0.534	1.797	4	3	270	3
vaccinated	1	El jadida	87	F	2	9	N	P	0.039	1.691	2	1	60	1
vaccinated	1	El jadida	65	F	2	8	P	P	0.006	1.545	3	2	180	2
vaccinated	1	El jadida	30	F	3	11	N	P	1.181	2.087	2	1	60	1
vaccinated	1	El jadida	5	F	3	12	N	P	-0.029	1.815	5	3	190	3
vaccinated	1	El jadida	33	F	2	8	N	P	-0.027	1.4	5	3	90	1
vaccinated	1	El jadida	88	F	1	4	P	P	0.937	1.43	3	2	120	2
vaccinated	1	El jadida	84	F	3	12	N	P	0.042	1.727	2	1	30	1
vaccinated	1	El jadida	18	F	3	13	P	P	0.375	1.931	3	2	120	2
vaccinated	1	El jadida	16 D	F	3	11	N	P	0.121	1.387	4	3	80	1
vaccinated	1	El jadida	2	F	2	8	N	P	-0.01	1.885	3	2	210	3
vaccinated	1	El jadida	62	F	3	11	N	P	0.026	1.421	2	1	60	1
vaccinated	1	El jadida	98	F	2	7	N	P	0.031	1.402	2	1	60	1
vaccinated	1	El jadida	99	F	2	7	N	P	0.002	1.334	4	3	90	1
vaccinated	1	El jadida	19	F	3	16	N	P	0.028	1.805	7	3	90	1
vaccinated	1	El jadida	80	F	3	13	P	P	0.621	1.78	4	3	330	3
vaccinated	1	El jadida	J3	F	2	7	N	P	-0.047	1.41	3	2	60	1
vaccinated	1	Casablanca	99	M	1	6	N	P	0.02	1.058	2	1	10	1
vaccinated	1	Casablanca	72	F	1	6	N	P	0.002	0.822	2	1	120	2
vaccinated	1	Casablanca	45	F	3	15	P	P	0.657	1.096	4	3	365	3
vaccinated	1	Casablanca	68	F	1	4	P	P	0.444	1.342	3	2	300	3
vaccinated	1	Casablanca	73	F	3	12	P	P	0.945	1.469	4	3	365	3
vaccinated	1	Casablanca	110	M	2	7	P	P	0.215	1.283	6	3	10	1
vaccinated	1	Casablanca	77	F	2	9	P	P	0.275	1.524	6	3	365	3
vaccinated	1	Casablanca	55	F	1	5	N	P	0.018	1.335	3	2	270	3
vaccinated	1	Casablanca	62	F	1	6	N	P	0.02	1.397	4	3	300	3
vaccinated	1	Casablanca	81	F	2	7	N	P	0.086	1.3	6	3	180	2
vaccinated	1	Casablanca	47	M	2	8	N	P	-0.005	1.575	2	1	60	1
vaccinated	1	Casablanca	97	M	2	7	N	P	0.023	1.567	2	1	180	2
vaccinated	1	Casablanca	54	F	3	13	N	P	0.025	1.324	2	1	165	2
vaccinated	1	Casablanca	98	M	2	7	P	P	0.454	1.119	2	1	30	1
vaccinated	1	Casablanca	64	F	3	11	N	P	0.024	1.416	4	3	186	3
vaccinated	1	Casablanca	113	M	2	7	N	P	0.043	1.572	2	1	365	3
vaccinated	1	Casablanca	66	F	3	12	N	P	-0.006	1.435	3	2	160	2
vaccinated	1	Casablanca	78	F	1	6	N	P	-0.006	1.461	6	3	365	3
vaccinated	1	Casablanca	60	F	3	12	N	P	0.1	1.504	6	3	240	3
vaccinated	1	Casablanca	49 D	F	2	10	N	P	0.151	1.382	4	3	270	3
vaccinated	1	Casablanca	144 D	M	2	7	N	P	0.186	1.364	2	1	60	1
vaccinated	1	Casablanca	93! P	M	2	7	P	P	0.148	1.333	4	3	120	2
vaccinated	1	Casablanca	72	F	1	6	N	P	-0.016	0.942	2	1	120	2
vaccinated	1	Casablanca	67	F	3	16	N	P	0.063	1.346	6	3	240	3
vaccinated	1	Casablanca	63	F	2	9	P	P	1.022	1.329	3	2	10	1
vaccinated	1	Casablanca	38	F	1	4	N	P	0.022	1.797	2	1	120	2
vaccinated	1	Casablanca	27	F	2	7	P	P	0.246	1.088	3	2	10	1
vaccinated	1	Casablanca	57	F	1	6	N	P	-0.157	0.96	2	1	90	1
vaccinated	1	Casablanca	35	M	1	4	N	P	-0.891	0.434	4	3	150	2
vaccinated	1	Casablanca	6	F	3	15	P	P	0.338	1.617	4	3	130	2
vaccinated	1	Casablanca	10	F	1	6	N	P	-0.081	1.627	2	1	130	2
vaccinated	1	Casablanca	15	M	1	5	N	P	-0.109	1.971	3	2	270	3
vaccinated	1	Casablanca	40	M	1	6	N	P	0.04	1.734	3	2	10	1
vaccinated	1	Casablanca	73	F	3	12	P	P	0.961	1.729	4	3	365	3
vaccinated	1	Casablanca	46	F	2	10	P	P	0.218	1.565	5	3	270	3
vaccinated	1	Casablanca	2	F	2	7	N	P	0.003	1.441	4	3	210	3
vaccinated	1	Casablanca	26	M	1	5	N	P	-0.038	1.672	3	2	150	2
vaccinated	1	Casablanca	21	F	3	19	N	P	0.078	1.587	2	1	150	2
vaccinated	1	Casablanca	36	F	2	7	N	P	0.021	1.407	2	1	180	2
vaccinated	1	Casablanca	9	F	2	7	N	P	0.005	1.787	2	1	180	2
vaccinated	1	Casablanca	34	F	2	7	N	P	0.022	1.799	2	1	180	2
vaccinated	1	Casablanca	25	F	2	7	N	P	0.003	1.466	2	1	180	2
vaccinated	1	Casablanca	4	F	2	7	P	P	0.334	1.898	2	1	180	2
vaccinated	1	Casablanca	22	F	2	7	N	P	0.177	0.818	2	1	180	2
vaccinated	1	Casablanca	28	F	2	7	N	P	-0.053	1.754	2	1	180	2
vaccinated	1	Casablanca	32	F	2	7	P	P	0.623	1.106	2	1	180	2
vaccinated	1	Casablanca	12	F	2	7	N	P	0.014	2.057	2	1	180	2
vaccinated	1	Casablanca	26	F	2	7	N	P	-0.077	0.63	2	1	180	2
vaccinated	1	Casablanca	37	F	2	7	N	P	0.013	1.387	2	1	180	2
vaccinated	1	Casablanca	16 D	F	2	7	N	P	0.16	1.353	2	1	180	2
vaccinated	1	Casablanca	7	F	2	7	N	P	0.095	1.342	2	1	180	2
vaccinated	1	Casablanca	40	F	2	7	N	P	-0.016	1.977	2	1	180	2
vaccinated	1	Casablanca	15	F	2	7	N	P	0.091	1.757	2	1	180	2
vaccinated	1	Casablanca	2	F	2	7	N	P	-0.021	1.698	2	1	180	2
vaccinated	1	Casablanca	11	F	2	7	N	P	-0.005	1.119	2	1	180	2
vaccinated	1	Casablanca	6	F	2	7	N	P	0.069	1.212	2	1	180	2
vaccinated	1	Casablanca	23	F	2	7	P	P	0.853	0.945	2	1	180	2
vaccinated	1	Casablanca	14	F	2	7	N	P	0.024	0.938	2	1	180	2
vaccinated	1	Casablanca	41	F	2	7	N	P	0.028	1.166	2	1	180	2
vaccinated	1	Casablanca	10	F	2	7	N	P	0.06	0.966	2	1	180	2
vaccinated	1	Casablanca	31	F	2	7	N	P	-0.002	1.302	2	1	180	2
vaccinated	1	Casablanca	8	F	2	7	N	P	0.04	0.802	2	1	180	2
vaccinated	1	Casablanca	13	F	2	7	N	P	0.039	1.159	2	1	180	2
vaccinated	1	Casablanca	18	F	2	7	N	P	0.028	1.226	2	1	180	2
vaccinated	1	Casablanca	33	F	2	7	N	P	0.02	1.324	2	1	180	2
vaccinated	1	Casablanca	1	F	2	7	P	P	0.234	1.089	2	1	180	2
vaccinated	1	Casablanca	5	F	2	7	N	P	0.098	1.411	2	1	180	2
vaccinated	1	Casablanca	19	F	2	7	N	P	0.012	1.454	2	1	180	2
vaccinated	1	Casablanca	17	F	2	7	N	P	0.091	1.529	2	1	180	2
vaccinated	1	Casablanca	27	F	2	7	N	P	0.033	1.519	2	1	180	2
vaccinated	1	Casablanca	45	F	2	7	N	P	-0.027	1.152	2	1	180	2
vaccinated	1	Casablanca	2	F	2	7	N	P	0.003	1.471	2	1	180	2
vaccinated	1	Casablanca	38	F	2	7	N	P	0.061	1.484	2	1	180	2
vaccinated	1	Casablanca	3	F	2	7	N	P	0.004	1.304	2	1	180	2
vaccinated	1	Casablanca	43	F	2	7	P	P	0.977	1.137	2	1	180	2
vaccinated	1	Casablanca	35	F	2	7	N	P	-0.03	1.481	2	1	180	2
vaccinated	1	Casablanca	20	F	2	7	N	P	-0.09	1.201	2	1	180	2
vaccinated	1	Casablanca	21	F	2	7	N	P	-0.007	1.165	2	1	180	2
vaccinated	1	Casablanca	39	F	2	7	N	P	-0.003	1.109	2	1	180	2
vaccinated	1	Casablanca	30	F	2	7	N	P	0.126	1.23	2	1	180	2
vaccinated	1	Casablanca	24	F	2	7	N	P	-0.022	0.879	2	1	180	2
vaccinated	1	Casablanca	29 P	F	2	7	N	P	0.145	1.361	2	1	180	2
vaccinated	1	Casablanca	44	F	2	7	N	P	1.206	1.226	2	1	180	2
vaccinated	2	Marrakech	340	F	3	11	N	P	1.28	1.473	5	3	210	3
vaccinated	2	Marrakech	302	M	3	20	N	P	0.023	1.527	7	3	330	3
vaccinated	2	Marrakech	341	M	1	4	N	P	-0.009	1.306	5	3	180	2
vaccinated	2	Marrakech	303	M	3	13	N	P	0.155	0.967	11	3	330	3
vaccinated	2	Marrakech	338	M	1	4	N	P	0.006	1.433	3	2	365	3
vaccinated	2	Marrakech	337	M	3	15	N	P	0.021	1.584	9	3	365	3
vaccinated	2	Marrakech	310	M	1	4	N	P	0.045	1.453	5	3	180	2
