# Supplementary material for: Seroprevalence of Equine Herpesvirus 1 (EHV-1) and Equine Herpesvirus 4 (EHV-4) in the Northern Moroccan Horse Populations
Source: Animals (Basel). 2021 Sep 29;11(10):2851. doi: 10.3390/ani11102851 (PMC8532652; doi:10.3390/ani11102851)
Supplement: Supplementary file 1 [file animals-11-02851-s001.zip › Data S2.xlsx]

## Sheet: Feuil1
Vaccination status	Vaccine	RESULTATS ELISA (DO) EHV1	Status	SN anti log	Commercial vaccine	Days after last vaccination	Days after vaccination_group	Age	Sex	Vaccination frequeny
Vaccinated	SN EHV1	0.278	P	23.9	calvenza	150	2	10	F	3
Vaccinated	SN EHV1	0.361	P	31.6	calvenza	150	2	5	F	3
Vaccinated	SN EHV1	0.258	P	10.47	calvenza	150	2	4	F	3
Vaccinated	SN EHV1	0.442	P	31.6	PNEUMEQUINE	15	1	4	F	1
Vaccinated	SN EHV1	0.326	P	54.95	calvenza	60	1	9	F	1
Vaccinated	SN EHV1	0.385	P	31.6	calvenza	60	1	6	F	3
Vaccinated	SN EHV1	0.495	P	95.5	calvenza	90	1	7	F	3
Vaccinated	SN EHV1	0.623	P	31.6	calvenza	90	1	7	F	2
Vaccinated	SN EHV1	0.853	P	31.6	calvenza	90	1	7	F	3
Vaccinated	SN EHV1	0.234	P	23.9	calvenza	90	1	3	F	2
Vaccinated	SN EHV1	0.977	P	125.89	calvenza	90	1	7	F	2
Vaccinated	SN EHV1	1.206	P	218.77	calvenza	90	1	10	F	2
Vaccinated	SN EHV1	0.444	P	31.6	calvenza	1	1	5	F	3
Vaccinated	SN EHV1	0.202	P	31.6	calvenza	30	1	4	M	4
Vaccinated	SN EHV1	0.215	P	125.89	pneumequine calvenza pneumequine	150	2	9	F	3
Vaccinated	SN EHV1	0.575	P	18.19	Calvenza	30	1	5	M	2
Vaccinated	SN EHV1	0.452	P	13.8	Protocole calvenza	330	3	10	F	3
Vaccinated	SN EHV1	0.318	P	18.19	Calvenza	30	1	7	F	2
Vaccinated	SN EHV1	0.3	P	18.2	Protocole calvenza	30	1	5	M	4
Vaccinated	SN EHV1	0.492	P	23.9	Calvenza	30	1	4	M	2
Vaccinated	SN EHV1	0.213	P	31.6	Calvenza	150	2	6	F	3
Vaccinated	SN EHV1	0.844	P	72.44	Calvenza	30	1	5	M	3
Vaccinated	SN EHV1	0.913	P	41.7	Calvenza	30	1	5	M	3
Vaccinated	SN EHV1	0.65	P	10.47	Calvenza	30	1	8	M	6
Vaccinated	SN EHV1	0.244	P	13.8	PNEUMEQUINE CALVENZA	30	1	9	F	3
Vaccinated	SN EHV1	0.399	P	265.95	Calvenza	30	1	7	F	2
Vaccinated	SN EHV1	0.447	P	23.9	Calvenza	30	1	6	M	4
Vaccinated	SN EHV1	0.275	P	23.9	PNEUMO (calv)	150	2	9	F	6
Vaccinated	SN EHV1	0.246	P	165.95	Calvenza	150	2	7	F	3
Vaccinated	SN EHV1	0.215	P	31.6	Calvenza	30	1	7	M	6
Vaccinated	SN EHV1	0.444	P	10.47	Calvenza	240	3	4	F	2
Vaccinated	SN EHV1	0.338	P	41.7	Calvenza	90	1	7	F	4
Vaccinated	SN EHV1	0.534	P	165.95	Calvenza	90	1	6	F	4
Vaccinated	SN EHV1	1.181	P	72.44	Calvenza	240	3	11	F	3
Vaccinated	SN EHV1	0.937	P	41.7	Calvenza	90	1	4	F	3
Vaccinated	SN EHV1	0.375	P	41.7	pneumequine	90	1	13	F	3
Vaccinated	SN EHV1	0.961	P	125.89	pneumequine	365	3	12	F	4
Vaccinated	SN EHV1	0.218	P	13.8	Calvenza	240	3	10	F	5
Vaccinated	SN EHV1	0.192	N	72.44	calvenza	60	1	7	F	2
Vaccinated	SN EHV1	0.142	N	95.5	PNEUMO (1)- CALVENZA (3)	60	1	3	F	3
Vaccinated	SN EHV1	0.118	N	31.6	calvenza	60	1	4	M	3
Vaccinated	SN EHV1	0.161	N	72.44	calvenza	180	2	10	F	1
Vaccinated	SN EHV1	0.175	N	31.6	ALVENZA (3) PNEUMO (1)	60	1	20	F	3
Vaccinated	SN EHV1	0.153	N	41.7	calvenza	60	1	9	F	3
Vaccinated	SN EHV1	0.13	N	31.6	calvenza	180	2	9	F	2
Vaccinated	SN EHV1	0.154	N	7.9	BIOEQUIN H	10	1	3	F	3
Vaccinated	SN EHV1	0.16	N	31.6	calvenza	150	2	11	F	2
Vaccinated	SN EHV1	0.126	N	18.19	calvenza	150	2	7	F	2
Vaccinated	SN EHV1	0.095	N	41.7	calvenza	60	1	6	F	1
Vaccinated	SN EHV1	0.078	N	95.5	calvenza	60	1	11	F	2
Vaccinated	SN EHV1	-0.018	N	72.44	calvenza	60	1	3	F	2
Vaccinated	SN EHV1	0.016	N	31.6	PNEUMO (1)- CALVENZA (3)	60	1	9	F	3
Vaccinated	SN EHV1	0.072	N	31.6	calvenza	360	3	4	F	3
Vaccinated	SN EHV1	0.006	N	31.6	PNEUMO (1)- CALVENZA (3)	60	1	13	F	2
Vaccinated	SN EHV1	0.036	N	72.44	calvenza	60	1	8	F	2
Vaccinated	SN EHV1	0.013	N	41.7	calvenza	60	1	10	F	3
Vaccinated	SN EHV1	-0.022	N	23.9	PNEUMO (1)- CALVENZA (3)	60	1	9	F	2
Vaccinated	SN EHV1	0.028	N	18.19	calvenza	360	3	4	M	3
Vaccinated	SN EHV1	0.048	N	72.44	PNEUMO (1)- CALVENZA (3)	60	1	7	F	3
Vaccinated	SN EHV1	0.061	N	31.6	calvenza	60	1	9	F	1
Vaccinated	SN EHV1	0.012	N	23.9	calvenza	360	3	5	F	3
Vaccinated	SN EHV1	0.027	N	95.5	CALVENZA (3) PNEUMO (1)	60	1	5	F	2
Vaccinated	SN EHV1	-0.011	N	31.6	calvenza	360	3	3	F	3
Vaccinated	SN EHV1	-0.029	N	31.6	calvenza	60	1	10	F	2
Vaccinated	SN EHV1	-0.027	N	41.7	CALVENZA (3) PNEUMO (1)	60	1	5	F	2
Vaccinated	SN EHV1	0.005	N	31.6	calvenza	360	3	4	F	2
Vaccinated	SN EHV1	0.034	N	31.6	calvenza	60	1	6	F	2
Vaccinated	SN EHV1	-0.037	N	31.6	calvenza	360	3	10	F	2
Vaccinated	SN EHV1	-0.032	N	95.5	calvenza	60	1	4	F	3
Vaccinated	SN EHV1	0.004	N	41.7	calvenza	150	2	11	F	2
Vaccinated	SN EHV1	-0.037	N	31.6	calvenza	150	2	10	F	2
Vaccinated	SN EHV1	-0.004	N	31.6	calvenza	150	2	5	M	3
Vaccinated	SN EHV1	0.095	N	41.7	calvenza	150	2	8	F	2
Vaccinated	SN EHV1	-0.016	N	31.6	calvenza	150	2	6	M	2
Vaccinated	SN EHV1	0.091	N	41.7	calvenza	150	2	8	F	2
Vaccinated	SN EHV1	-0.021	N	72.44	calvenza	150	2	6	F	3
Vaccinated	SN EHV1	-0.029	N	31.6	calvenza	150	2	10	F	4
Vaccinated	SN EHV1	0.021	N	18.15	calvenza	150	2	7	F	3
Vaccinated	SN EHV1	-0.005	N	13.8	calvenza	150	2	5	F	3
Vaccinated	SN EHV1	0.022	N	31.6	calvenza	150	2	8	M	3
Vaccinated	SN EHV1	0.003	N	31.6	calvenza	150	2	13	F	3
Vaccinated	SN EHV1	0.005	N	72.44	calvenza	150	2	10	F	1
Vaccinated	SN EHV1	0.069	N	31.6	calvenza	150	2	6	F	2
Vaccinated	SN EHV1	0.024	N	72.44	calvenza	150	2	6	F	3
Vaccinated	SN EHV1	0.028	N	18.15	calvenza	150	2	8	F	2
Vaccinated	SN EHV1	0.06	N	72.44	calvenza	150	2	6	F	2
Vaccinated	SN EHV1	-0.002	N	72.44	calvenza	150	2	7	F	2
Vaccinated	SN EHV1	0.04	N	41.7	calvenza	150	2	7	F	2
Vaccinated	SN EHV1	0.039	N	95.5	calvenza	150	2	9	F	2
Vaccinated	SN EHV1	0.028	N	31.6	calvenza	150	2	7	F	2
Vaccinated	SN EHV1	0.02	N	23.9	calvenza	150	2	7	F	2
Vaccinated	SN EHV1	0.012	N	23.9	calvenza	150	2	18	F	2
Vaccinated	SN EHV1	0.033	N	72.44	calvenza	150	2	14	F	2
Vaccinated	SN EHV1	-0.027	N	41.7	calvenza	150	2	11	F	2
Vaccinated	SN EHV1	0.003	N	72.44	calvenza	150	2	6	F	2
Vaccinated	SN EHV1	0.061	N	31.6	calvenza	150	2	4	F	2
Vaccinated	SN EHV1	0.004	N	13.8	calvenza	150	2	12	F	2
Vaccinated	SN EHV1	-0.03	N	23.9	calvenza	150	2	4	M	2
Vaccinated	SN EHV1	-0.09	N	31.6	calvenza	150	2	5	F	2
Vaccinated	SN EHV1	-0.007	N	95.5	calvenza	150	2	19	F	2
Vaccinated	SN EHV1	0.013	N	10.47	calvenza	150	2	7	F	2
Vaccinated	SN EHV1	0.098	N	7.9	calvenza	150	2	7	F	2
Vaccinated	SN EHV4	1.718	P	72.44	calvenza	360	3	4	F	3
Vaccinated	SN EHV4	1.565	P	95.5	PNEUMO (1)- CALVENZA (3)	60	1	13	F	3
Vaccinated	SN EHV4	1.613	P	23.9	calvenza	60	1	7	F	3
Vaccinated	SN EHV4	1.637	P	10.47	calvenza	360	3	4	M	3
Vaccinated	SN EHV4	1.935	P	72.44	calvenza	60	1	8	F	3
Vaccinated	SN EHV4	1.454	P	31.6	PNEUMO (1)- CALVENZA (3)	60	1	7	F	3
Vaccinated	SN EHV4	1.553	P	95.5	calvenza	60	1	6	F	4
Vaccinated	SN EHV4	1.802	P	72.44	PNEUMO (1)- CALVENZA (3)	60	1	14	F	2
Vaccinated	SN EHV4	1.342	P	31.6	calvenza	300	3	16	F	2
Vaccinated	SN EHV4	1.691	P	165.95	calvenza	60	1	6	F	2
Vaccinated	SN EHV4	1.754	P	41.7	calvenza	300	3	7	F	2
Vaccinated	SN EHV4	1.787	P	72.44	calvenza	300	3	10	F	2
Vaccinated	SN EHV4	1.799	P	31.6	calvenza	300	3	8	M	3
Vaccinated	SN EHV4	2.057	P	31.6	CALVENZA (3) PNEUMO (1)	60	1	9	F	2
Vaccinated	SN EHV4	1.49	P	10.47	calvenza	210	3	5	F	3
Vaccinated	SN EHV4	1.84	P	72.44	calvenza	180	2	3	F	2
Vaccinated	SN EHV4	1.737	P	31.6	calvenza	180	2	4	F	3
Vaccinated	SN EHV4	1.387	P	13.8	calvenza	150	2	7	F	3
Vaccinated	SN EHV4	1.698	P	23.9	calvenza	150	2	6	F	3
Vaccinated	SN EHV4	1.411	P	72.44	calvenza	150	2	7	F	2
Vaccinated	SN EHV4	1.84	P	18.15	calvenza	150	2	3	F	3
Vaccinated	SN EHV4	1.324	P	41.7	calvenza	150	2	7	F	5
Vaccinated	SN EHV4	0.802	P	72.44	calvenza	150	2	7	F	2
Vaccinated	SN EHV4	1.519	P	18.15	calvenza	150	2	7	F	2
Vaccinated	SN EHV4	1.454	P	18.15	calvenza	150	2	6	F	2
Vaccinated	SN EHV4	1.16	P	72.44	calvenza	90	1	5	F	3
Vaccinated	SN EHV4	1.835	P	7.9	calvenza	180	2	9	F	3
Vaccinated	SN EHV4	0.713	P	7.9	Pneumequine	30	1	4	F	2
Vaccinated	SN EHV4	1.293	P	31.6	calvenza	60	1	8	F	2
Vaccinated	SN EHV4	1.544	P	23.9	calvenza	150	2	9	F	2
Vaccinated	SN EHV4	1.477	P	31.6	calvenza	330	3	6	F	2
Vaccinated	SN EHV4	1.835	P	31.6	calvenza	30	1	9	F	3
Vaccinated	SN EHV4	1.671	P	72.44	Pneumequine	30	1	16	F	2
Vaccinated	SN EHV4	1.645	P	165.95	calvenza	30	1	6	F	3
Vaccinated	SN EHV4	1.625	P	23.9	Pneum- calvenza	60	1	4	F	6
Vaccinated	SN EHV4	1.722	P	31.6	calvenza	30	1	8	M	4
Vaccinated	SN EHV4	1.091	P	7.9	CALVENZA (3) PNEUMO (1)	360	3	6	F	3
Vaccinated	SN EHV4	1.797	P	41.7	PNEUMO	60	1	4	F	3
Vaccinated	SN EHV4	1.398	P	18.15	Proto-calvenza	330	3	7	M	2
Vaccinated	SN EHV4	1.397	P	72.44	calvenza	270	3	11	F	4
Vaccinated	SN EHV4	1.382	P	95.5	calvenza	240	3	10	F	4
Vaccinated	SN EHV4	1.058	P	95.5	calvenza	30	1	7	F	2
Vaccinated	SN EHV4	1.567	P	72.44	calvenza	90	1	7	M	2
Vaccinated	SN EHV4	1.335	P	18.15	calvenza	240	3	10	F	3
Vaccinated	SN EHV4	1.416	P	13.8	PNEUMO	210	3	11	F	4
Vaccinated	SN EHV4	0.942	P	23.9	calvenza	90	1	6	F	2
Vaccinated	SN EHV4	1.797	P	31.6	calvenza	90	1	4	F	2
Vaccinated	SN EHV4	1.504	P	31.6	calvenza	150	2	12	F	6
Vaccinated	SN EHV4	1.324	P	31.6	PNEUMO	60	1	13	F	2
Vaccinated	SN EHV4	0.942	P	41.7	calvenza	60	1	6	F	2
Vaccinated	SN EHV4	1.461	P	18.15	calvenza	60	1	6	F	6
Vaccinated	SN EHV4	1.815	P	10.47	calvenza	180	2	7	F	5
Vaccinated	SN EHV4	1.767	P	72.44	calvenza	180	2	7	F	4
Vaccinated	SN EHV4	1.691	P	41.7	calvenza	60	1	9	F	2
Vaccinated	SN EHV4	1.577	P	7.9	calvenza	270	3	14	F	3
Vaccinated	SN EHV4	1.727	P	72.44	calvenza	30	1	12	F	3
Vaccinated	SN EHV4	1.885	P	31.6	PNEUM(2) -calvenza (1)	210	3	7	F	3
Non_Vaccinated	SN EHV1	0.348	P	13.8	none	none	none	9	F	none
Non_Vaccinated	SN EHV1	0.496	P	10.47	none	none	none	10	F	none
Non_Vaccinated	SN EHV1	0.22	P	31.6	none	none	none	15	M	none
Non_Vaccinated	SN EHV1	0.263	P	0	none	none	none	3	M	none
Non_Vaccinated	SN EHV1	0.418	P	4.57	none	none	none	3	F	none
Non_Vaccinated	SN EHV1	0.32	P	31.6	none	none	none	9	M	none
Non_Vaccinated	SN EHV1	0.22	P	18.15	none	none	none	7	M	none
Non_Vaccinated	SN EHV1	0.522	P	41.7	none	none	none	10	m	none
Non_Vaccinated	SN EHV1	0.841	P	31.6	none	none	none	10	m	none
Non_Vaccinated	SN EHV1	0.948	P	31.6	none	none	none	7	M	none
Non_Vaccinated	SN EHV1	1.418	P	72.44	none	none	none	8	M	none
Non_Vaccinated	SN EHV1	0.488	P	31.6	none	none	none	18	M	none
Non_Vaccinated	SN EHV1	0.682	P	10.47	none	none	none	14	M	none
Non_Vaccinated	SN EHV1	0.26	P	95.5	none	none	none	6	M	none
Non_Vaccinated	SN EHV1	0.387	P	10.47	none	none	none	8	F	none
Non_Vaccinated	SN EHV1	0.602	P	23.9	none	none	none	6	F	none
Non_Vaccinated	SN EHV1	0.25	P	18.15	none	none	none	16	F	none
Non_Vaccinated	SN EHV1	1.237	P	14.47	none	none	none	4	M	none
Non_Vaccinated	SN EHV1	0.264	P	4.57	none	none	none	6	F	none
Non_Vaccinated	SN EHV1	0.334	P	0	none	none	none	12	F	none
Non_Vaccinated	SN EHV1	0.36	P	7.9	none	none	none	22	M	none
Non_Vaccinated	SN EHV1	0.009	N	0	none	none	none	9	M	none
Non_Vaccinated	SN EHV1	-0.006	N	0	none	none	none	10	M	none
Non_Vaccinated	SN EHV1	0.011	N	0	none	none	none	10	M	none
Non_Vaccinated	SN EHV1	0.166	N	0	none	none	none	13	F	none
Non_Vaccinated	SN EHV1	-0.008	N	4.57	none	none	none	5	F	none
Non_Vaccinated	SN EHV1	0.002	N	0	none	none	none	4	F	none
Non_Vaccinated	SN EHV1	0.079	N	0	none	none	none	4	M	none
Non_Vaccinated	SN EHV1	0.014	N	0	none	none	none	6	F	none
Non_Vaccinated	SN EHV1	0.016	N	0	none	none	none	1	M	none
Non_Vaccinated	SN EHV1	-0.022	N	0	none	none	none	8	F	none
Non_Vaccinated	SN EHV1	0.007	N	0	none	none	none	2	M	none
Non_Vaccinated	SN EHV1	0.044	N	6	none	none	none	4	M	none
Non_Vaccinated	SN EHV1	-0.004	N	0	none	none	none	9	F	none
Non_Vaccinated	SN EHV1	-0.028	N	0	none	none	none	7	F	none
Non_Vaccinated	SN EHV1	-0.001	N	23.9	none	none	none	9	M	none
Non_Vaccinated	SN EHV1	-0.282	N	18.15	none	none	none	8	M	none
Non_Vaccinated	SN EHV1	-0.004	N	10.47	none	none	none	4	F	none
Non_Vaccinated	SN EHV1	0.008	N	23.9	none	none	none	30	F	none
Non_Vaccinated	SN EHV1	0.027	N	23.9	none	none	none	9	F	none
Non_Vaccinated	SN EHV1	-0.03	N	13.8	none	none	none	13	M	none
Non_Vaccinated	SN EHV1	0.013	N	18.15	none	none	none	7	F	none
Non_Vaccinated	SN EHV1	-0.023	N	10.47	none	none	none	9	M	none
Non_Vaccinated	SN EHV1	0.001	N	4.57	none	none	none	4	M	none
Non_Vaccinated	SN EHV1	0.003	N	0	none	none	none	9	M	none
Non_Vaccinated	SN EHV1	-0.023	N	4.57	none	none	none	15	M	none
Non_Vaccinated	SN EHV1	-0.009	N	0	none	none	none	3	M	none
Non_Vaccinated	SN EHV1	-0.007	N	0	none	none	none	4	F	none
Non_Vaccinated	SN EHV1	0.016	N	4.57	none	none	none	3	F	none
Non_Vaccinated	SN EHV1	0.024	N	0	none	none	none	18	M	none
Non_Vaccinated	SN EHV1	-0.022	N	4.57	none	none	none	13	F	none
Non_Vaccinated	SN EHV1	0.022	N	6	none	none	none	4	M	none
Non_Vaccinated	SN EHV1	0.036	N	0	none	none	none	5	F	none
Non_Vaccinated	SN EHV1	-0.005	N	4.57	none	none	none	4	M	none
Non_Vaccinated	SN EHV1	0.01	N	0	none	none	none	7	F	none
Non_Vaccinated	SN EHV1	-0.01	N	4.57	none	none	none	8	M	none
Non_Vaccinated	SN EHV1	0.024	N	0	none	none	none	22	M	none
Non_Vaccinated	SN EHV1	0.009	N	4.57	none	none	none	4	M	none
Non_Vaccinated	SN EHV1	0.032	N	0	none	none	none	7	M	none
Non_Vaccinated	SN EHV1	0.001	N	0	none	none	none	9	M	none
Non_Vaccinated	SN EHV1	0.005	N	6	none	none	none	2	M	none
Non_Vaccinated	SN EHV1	-0.03	N	0	none	none	none	15	M	none
Non_Vaccinated	SN EHV1	0.094	N	10.47	none	none	none	10	M	none
Non_Vaccinated	SN EHV1	-0.009	N	23.9	none	none	none	7	M	none
Non_Vaccinated	SN EHV1	0.034	N	10.47	none	none	none	15	M	none
Non_Vaccinated	SN EHV1	-0.05	N	4.57	none	none	none	11	M	none
Non_Vaccinated	SN EHV1	0.018	N	10.47	none	none	none	6	M	none
Non_Vaccinated	SN EHV1	0.013	N	7.9	none	none	none	5	M	none
Non_Vaccinated	SN EHV1	-0.011	N	7.9	none	none	none	6	M	none
Non_Vaccinated	SN EHV1	0.001	N	0	none	none	none	30	F	none
Non_Vaccinated	SN EHV1	-0.004	N	4.57	none	none	none	9	M	none
Non_Vaccinated	SN EHV1	-0.004	N	0	none	none	none	5	M	none
Non_Vaccinated	SN EHV1	-0.002	N	0	none	none	none	5	M	none
Non_Vaccinated	SN EHV1	0.002	N	0	none	none	none	5	F	none
Non_Vaccinated	SN EHV1	-0.008	N	6	none	none	none	10	M	none
Non_Vaccinated	SN EHV1	0.003	N	0	none	none	none	8	F	none
Non_Vaccinated	SN EHV1	0.001	N	7.9	none	none	none	5	M	none
Non_Vaccinated	SN EHV1	-0.005	N	0	none	none	none	7	F	none
Non_Vaccinated	SN EHV1	-0.006	N	6	none	none	none	5	M	none
Non_Vaccinated	SN EHV1	-0.005	N	7.9	none	none	none	5	F	none
Non_Vaccinated	SN EHV1	0.005	N	0	none	none	none	9	F	none
Non_Vaccinated	SN EHV1	-0.004	N	0	none	none	none	7	M	none
Non_Vaccinated	SN EHV1	-0.004	N	0	none	none	none	7	M	none
Non_Vaccinated	SN EHV1	0	N	4.57	none	none	none	4	M	none
Non_Vaccinated	SN EHV1	0.005	N	0	none	none	none	9	M	none
Non_Vaccinated	SN EHV1	0.004	N	10.47	none	none	none	6	M	none
Non_Vaccinated	SN EHV1	-0.004	N	13.8	none	none	none	3	M	none
Non_Vaccinated	SN EHV1	0.045	N	4.57	none	none	none	2	F	none
Non_Vaccinated	SN EHV1	-0.01	N	4.57	none	none	none	6	F	none
Non_Vaccinated	SN EHV1	-0.005	N	13.8	none	none	none	10	F	none
Non_Vaccinated	SN EHV4	2.059	P	31.6	none	none	none	11	M	none
Non_Vaccinated	SN EHV4	1.695	P	6	none	none	none	5	F	none
Non_Vaccinated	SN EHV4	1.951	P	31.6	none	none	none	15	M	none
Non_Vaccinated	SN EHV4	2.062	P	10.47	none	none	none	1	M	none
Non_Vaccinated	SN EHV4	1.177	P	7.9	none	none	none	4	F	none
Non_Vaccinated	SN EHV4	1.956	P	10.47	none	none	none	4	M	none
Non_Vaccinated	SN EHV4	1.888	P	13.8	none	none	none	4	M	none
Non_Vaccinated	SN EHV4	1.955	P	18.15	none	none	none	4	M	none
Non_Vaccinated	SN EHV4	2.06	P	6	none	none	none	13	F	none
Non_Vaccinated	SN EHV4	1.896	P	18.15	none	none	none	3	F	none
Non_Vaccinated	SN EHV4	0.894	P	6	none	none	none	4	M	none
Non_Vaccinated	SN EHV4	1.385	P	7.9	none	none	none	2	F	none
Non_Vaccinated	SN EHV4	1.379	P	4.57	none	none	none	9	M	none
Non_Vaccinated	SN EHV4	1.698	P	31.6	none	none	none	6	M	none
Non_Vaccinated	SN EHV4	1.212	P	13.8	none	none	none	9	M	none
Non_Vaccinated	SN EHV4	1.291	P	4.57	none	none	none	4	M	none
Non_Vaccinated	SN EHV4	1.485	P	41.7	none	none	none	13	M	none
Non_Vaccinated	SN EHV4	0.859	P	23.9	none	none	none	4	M	none
Non_Vaccinated	SN EHV4	1.542	P	4.57	none	none	none	9	M	none
Non_Vaccinated	SN EHV4	1.173	P	4.57	none	none	none	7	M	none
Non_Vaccinated	SN EHV4	1.256	P	18.15	none	none	none	8	M	none
Non_Vaccinated	SN EHV4	1.434	P	18.15	none	none	none	6	M	none
Non_Vaccinated	SN EHV4	1.289	P	18.15	none	none	none	9	M	none
Non_Vaccinated	SN EHV4	1.269	P	95.5	none	none	none	7	M	none
Non_Vaccinated	SN EHV4	1.226	P	13.8	none	none	none	10	M	none
Non_Vaccinated	SN EHV4	1.424	P	23.9	none	none	none	7	F	none
Non_Vaccinated	SN EHV4	1.582	P	18.15	none	none	none	14	F	none
Non_Vaccinated	SN EHV4	1.357	P	18.15	none	none	none	6	M	none
Non_Vaccinated	SN EHV4	1.243	P	41.7	none	none	none	18	M	none
Non_Vaccinated	SN EHV4	1.158	P	13.8	none	none	none	18	F	none
Non_Vaccinated	SN EHV4	1.34	P	18.15	none	none	none	12	F	none
Non_Vaccinated	SN EHV4	1.155	P	6	none	none	none	6	M	none
Non_Vaccinated	SN EHV4	1.381	P	41.7	none	none	none	7	M	none
Non_Vaccinated	SN EHV4	1.831	P	18.15	none	none	none	5	F	none
Non_Vaccinated	SN EHV4	1.419	P	18.15	none	none	none	8	F	none
Non_Vaccinated	SN EHV4	1.405	P	23.9	none	none	none	8	F	none
